# Supplementary material for: Perceptions of Body Condition, Diet and Exercise by Sports Dog Owners and Pet Dog Owners
Source: Animals (Basel). 2021 Jun 11;11(6):1752. doi: 10.3390/ani11061752 (PMC8230856; doi:10.3390/ani11061752)
Supplement: Supplementary file 1 [file animals-11-01752-s001.zip]

Archive with 1 entries (1 files):
- animals-1213383 supplementary for conversion.pdf
